# Supplementary material for: Deciphering the Global Proteomic Profile Involved in Methylmercury-Induced Cerebellar Neurodegeneration and Motor Dysfunction in Adult Rats
Source: Toxics. 2022 Sep 9;10(9):531. doi: 10.3390/toxics10090531 (PMC9500842; doi:10.3390/toxics10090531)
Supplement: Supplementary file 1 [file toxics-10-00531-s001.zip]

Archive with 1 entries (1 files):
- toxics-1892892-supplementary.pdf
